# Supplementary material for: Analysis of Internet of things implementation barriers in the cold supply chain: An integrated ISM-MICMAC and DEMATEL approach
Source: PLoS One. 2024 Jul 12;19(7):e0304118. doi: 10.1371/journal.pone.0304118 (PMC11244810; doi:10.1371/journal.pone.0304118)
Supplement: S1 Data — (XLSX) [file pone.0304118.s001.xlsx]

## Sheet: Cronbach's Alpha  
Repondents	1	2	3	4	5	6	7	8	9	10	11	12	13	14	15	16	17	18	19	20	21	22	23	24	25	26	27	28	29	30	31	32	33	34	35	36	37	38	39	40	41	42	43	44	45	46	47	48	49
1	0	2	2	4	2	2	2	4	2	3	4	3	2	0	0	0	2	0	0	1	2	1	3	4	1	0	0	2	0	0	2	4	1	3	3	4	2	1	2	0	4	2	0	4	1	4	2	2	2
2	0	2	3	3	2	1	2	4	3	3	4	3	2	0	0	0	1	0	0	0	3	0	4	4	1	1	0	2	0	0	1	4	2	3	3	3	2	1	1	0	4	3	0	3	2	3	1	3	2
3	0	2	2	3	4	1	1	3	1	2	3	2	1	0	0	0	0	0	0	0	2	0	3	3	0	1	0	3	0	0	1	2	1	3	3	3	2	1	2	0	3	2	0	4	1	3	3	1	2
4	0	1	2	4	4	2	2	3	1	3	4	3	2	1	0	1	0	1	1	0	2	1	3	4	1	0	1	2	0	0	1	3	1	4	4	3	2	1	0	1	2	2	0	3	2	4	2	2	2
5	0	3	3	4	1	3	1	4	2	4	3	2	2	0	0	1	0	0	0	1	2	0	4	3	0	0	0	1	0	1	1	4	1	3	3	4	2	1	1	0	4	3	0	3	2	4	3	2	2
6	0	3	2	4	2	1	1	3	1	2	3	2	2	0	0	1	1	0	0	0	2	0	4	3	0	2	0	4	0	0	1	4	3	2	4	3	1	0	1	0	4	3	0	3	2	3	3	3	2
7	0	2	3	4	4	1	2	3	3	2	3	2	1	0	0	0	1	0	0	0	2	0	3	4	0	1	0	2	0	0	0	3	2	3	4	3	1	1	2	0	4	2	0	3	3	3	3	2	4
8	0	2	3	4	3	2	1	3	2	4	4	2	2	1	0	1	0	1	0	0	2	1	3	4	0	1	1	2	0	0	0	4	1	3	3	3	1	2	1	0	4	2	0	3	2	4	2	2	3
9	0	3	2	4	2	3	2	4	3	3	3	3	2	0	0	0	2	0	0	1	2	1	3	4	1	0	0	2	0	0	2	4	1	3	3	4	2	1	2	0	4	2	0	4	1	4	2	2	2
10	0	1	3	4	2	1	1	3	1	2	4	3	2	0	0	0	1	0	0	0	3	0	4	4	1	1	0	2	0	0	2	4	2	2	3	4	2	1	1	0	3	0	0	3	1	4	2	1	3
11	0	3	3	3	2	2	3	4	3	2	4	3	1	0	0	1	0	1	1	2	3	2	4	4	1	2	0	3	0	1	0	4	1	3	4	4	3	2	0	1	3	1	0	2	1	3	1	1	2
12	0	3	1	4	3	2	1	3	2	3	4	2	2	0	0	2	1	0	1	0	3	0	3	3	0	2	0	2	0	0	0	3	3	2	4	4	2	1	2	0	4	1	0	2	3	4	1	3	4
	0	0.520833	0.409722	0.1875	0.909722	0.520833	0.409722	0.243056	0.666667	0.520833	0.243056	0.25	0.1875	0.138889	0	0.409722	0.520833	0.1875	0.1875	0.409722	0.222222	0.416667	0.243056	0.222222	0.25	0.576389	0.138889	0.520833	0	0.138889	0.576389	0.409722	0.576389	0.305556	0.243056	0.25	0.305556	0.243056	0.520833	0.138889	0.409722	0.743056	0	0.409722	0.520833	0.243056	0.576389	0.5	0.583333
	K		no of items			156
	SUM S^2 y		Sum of item vairance			67.8819
	S^2 x		Variance of Total Score			270.521
	Alpha		Cronbach's Alpha			0.7534
[truncated: 121 more columns]

## Sheet: DEMATEL
Opinion 1															Opinion 2
	RC	HIC	LSW	DSP	TI	SC	CEC	AA	DIM	RI	ROI	EE	CCN			RC	HIC	LSW	DSP	TI	SC	CEC	AA	DIM	RI	ROI	EE	CCN
1.Regulatory Compliance	0	2	2	4	2	2	2	4	2	3	4	3	2		1.Regulatory Compliance	0	2	3	3	2	1	2	4	3	3	4	3	2
2.High implementation cost	0	0	1	1	0	0	0	3	0	4	4	0	1		2.High implementation cost	0	0	1	2	1	0	0	3	0	4	3	0	1
3.Lack of skilled workforce	0	3	0	0	1	3	3	3	4	4	2	1	1		3.Lack of skilled workforce	0	2	0	0	1	4	2	3	3	3	2	1	1
4.Data security and privacy	0	3	2	0	3	2	4	2	2	3	1	0	2		4.Data security and privacy	0	4	3	0	3	2	3	1	3	2	0	0	2
5.Technological infrastructure	0	2	1	3	0	2	0	2	4	3	2	3	1		5.Technological infrastructure	0	3	2	3	0	1	0	2	4	4	1	4	0
6.Scalability	0	3	1	2	2	0	0	3	3	4	2	2	0		6.Scalability	0	3	2	1	2	0	0	3	2	3	2	2	1
7.Cultural and ethical consideration	1	0	3	3	0	0	0	4	0	3	0	0	0		7.Cultural and ethical consideration	2	1	4	4	1	1	0	4	0	3	0	0	0
8.Acceptance and adoption	0	1	1	1	0	0	2	0	0	2	1	0	0		8.Acceptance and adoption	1	0	0	2	0	0	2	0	1	1	2	0	0
9.Data integration and management issue	0	3	1	3	4	3	0	2	0	3	2	0	1		9.Data integration and management issue	0	3	3	4	3	3	0	1	0	4	3	1	2
10.Reliability issue	0	0	0	0	0	0	2	2	0	0	0	1	0		10.Reliability issue	0	0	0	0	0	0	1	2	0	0	0	1	0
11.ROI uncertainty	0	3	1	0	0	1	0	3	0	2	0	2	1		11.ROI uncertainty	0	4	2	0	2	2	1	2	0	2	0	2	2
12.Extreme environment issue	0	3	0	0	3	2	0	3	0	2	2	0	0		12.Extreme environment issue	0	4	1	0	2	2	0	3	1	2	2	0	0
13.Cold chain network	0	3	2	2	3	3	3	2	3	2	3	3	0		13.Cold chain network	0	4	2	2	3	3	2	1	3	3	4	3	0
Opinion 3															Opinion 4
	RC	HIC	LSW	DSP	TI	SC	CEC	AA	DIM	RI	ROI	EE	CCN			RC	HIC	LSW	DSP	TI	SC	CEC	AA	DIM	RI	ROI	EE	CCN
1.Regulatory Compliance	0	2	2	3	4	1	1	3	1	2	3	2	1		1.Regulatory Compliance	0	1	2	4	4	2	2	3	1	3	4	3	2
2.High implementation cost	0	0	0	0	0	0	0	2	0	3	3	0	1		2.High implementation cost	1	0	1	0	1	1	0	2	1	3	4	1	0
3.Lack of skilled workforce	0	3	0	0	1	2	1	3	3	3	2	1	2		3.Lack of skilled workforce	1	2	0	0	1	3	1	4	4	3	2	1	0
4.Data security and privacy	0	3	2	0	4	1	3	3	1	2	0	0	2		4.Data security and privacy	1	2	2	0	3	2	4	2	2	2	2	0	1
5.Technological infrastructure	0	1	0	3	0	1	0	1	3	2	1	3	2		5.Technological infrastructure	0	3	2	3	0	1	1	1	4	3	1	4	1
6.Scalability	0	2	0	0	1	0	2	2	2	3	2	3	1		6.Scalability	0	3	1	1	2	0	1	3	2	2	1	2	1
7.Cultural and ethical consideration	2	0	2	3	0	2	0	4	0	3	2	0	0		7.Cultural and ethical consideration	1	1	3	2	0	1	0	4	0	3	2	0	0
8.Acceptance and adoption	0	1	0	1	0	0	2	0	0	1	1	0	0		8.Acceptance and adoption	1	1	1	2	1	0	2	0	0	2	1	1	1
9.Data integration and management issue	0	3	2	3	4	3	0	1	0	2	2	1	2		9.Data integration and management issue	0	4	2	4	3	2	0	3	0	3	2	2	0
10.Reliability issue	0	0	0	0	0	0	1	2	0	0	0	0	0		10.Reliability issue	0	0	0	0	0	1	1	2	0	0	1	2	0
11.ROI uncertainty	0	3	1	0	0	0	1	3	0	2	0	2	0		11.ROI uncertainty	0	3	1	1	0	0	2	3	0	2	0	2	1
12.Extreme environment issue	0	3	2	0	3	2	0	3	0	2	2	0	1		12.Extreme environment issue	0	3	1	2	3	2	0	3	2	2	2	0	0
13.Cold chain network	0	3	1	2	3	3	3	2	3	2	2	3	0		13.Cold chain network	0	3	1	2	4	3	3	2	3	2	2	3	0
Opinion 5															Opinion 6
	RC	HIC	LSW	DSP	TI	SC	CEC	AA	DIM	RI	ROI	EE	CCN			RC	HIC	LSW	DSP	TI	SC	CEC	AA	DIM	RI	ROI	EE	CCN
1.Regulatory Compliance	0	3	3	4	1	3	1	4	2	4	3	2	2		1.Regulatory Compliance	0	3	2	4	2	1	1	3	1	2	3	2	2
2.High implementation cost	0	0	1	0	0	0	1	2	0	4	3	0	0		2.High implementation cost	0	0	1	1	0	0	0	2	0	4	3	0	2
3.Lack of skilled workforce	0	1	0	1	1	4	1	3	3	4	2	1	1		3.Lack of skilled workforce	0	4	0	0	1	4	3	2	4	3	1	0	1
4.Data security and privacy	0	4	3	0	3	2	4	3	2	2	0	0	1		4.Data security and privacy	0	4	3	0	3	2	3	3	3	2	1	0	1
5.Technological infrastructure	0	2	1	3	0	3	0	2	4	4	2	2	0		5.Technological infrastructure	0	1	0	2	0	2	0	2	3	2	2	2	2
6.Scalability	0	3	2	1	3	0	2	3	4	4	2	1	0		6.Scalability	0	2	1	2	2	0	1	4	4	3	2	2	0
7.Cultural and ethical consideration	1	0	2	3	0	1	0	4	0	2	1	0	0		7.Cultural and ethical consideration	1	0	3	3	0	2	0	4	0	2	0	0	1
8.Acceptance and adoption	1	1	1	1	0	0	2	0	0	1	1	0	0		8.Acceptance and adoption	0	0	1	1	0	0	2	0	0	2	1	0	0
9.Data integration and management issue	0	4	4	3	4	4	0	2	0	3	3	1	1		9.Data integration and management issue	0	3	2	3	4	3	0	1	0	2	2	2	1
10.Reliability issue	0	0	0	0	0	0	1	2	0	0	0	1	0		10.Reliability issue	0	0	0	0	0	0	0	2	0	0	0	1	0
11.ROI uncertainty	0	3	1	0	0	0	1	3	0	2	0	2	1		11.ROI uncertainty	0	3	1	0	0	1	0	3	0	2	0	2	1
12.Extreme environment issue	0	3	1	0	2	1	0	2	0	2	2	0	0		12.Extreme environment issue	0	4	0	0	3	3	0	2	1	2	2	0	1
13.Cold chain network	0	3	2	2	3	3	3	2	3	2	3	3	0		13.Cold chain network	0	4	1	2	3	3	3	2	3	2	3	3	0
Opinion 7															Opinion 8
	RC	HIC	LSW	DSP	TI	SC	CEC	AA	DIM	RI	ROI	EE	CCN			RC	HIC	LSW	DSP	TI	SC	CEC	AA	DIM	RI	ROI	EE	CCN
1.Regulatory Compliance	0	2	3	4	4	1	2	3	3	2	3	2	1		1.Regulatory Compliance	0	2	3	4	3	2	1	3	2	4	4	2	2
2.High implementation cost	0	0	0	1	0	0	0	2	0	3	4	0	1		2.High implementation cost	1	0	1	0	1	0	0	2	1	3	4	0	1
3.Lack of skilled workforce	0	2	0	0	0	3	2	3	4	3	1	1	2		3.Lack of skilled workforce	1	2	0	0	0	4	1	3	3	3	1	2	1
4.Data security and privacy	0	4	2	0	3	3	3	3	2	4	0	0	2		4.Data security and privacy	0	4	2	0	3	2	4	2	2	3	1	0	1
5.Technological infrastructure	0	2	1	4	0	3	1	2	4	3	3	2	2		5.Technological infrastructure	1	2	1	2	0	2	0	3	4	3	3	4	1
6.Scalability	0	4	2	2	2	0	1	3	4	4	3	1	0		6.Scalability	1	3	1	1	2	0	2	3	3	2	3	0	1
7.Cultural and ethical consideration	1	0	3	4	0	1	0	3	0	2	1	0	0		7.Cultural and ethical consideration	1	1	2	4	1	1	0	3	0	3	1	1	0
8.Acceptance and adoption	0	2	1	1	0	0	3	0	0	3	1	0	0		8.Acceptance and adoption	1	1	2	1	0	1	1	0	0	3	1	0	0
9.Data integration and management issue	0	3	3	4	3	4	0	1	0	3	2	0	2		9.Data integration and management issue	2	3	3	4	4	3	0	3	0	3	1	1	2
10.Reliability issue	0	0	0	0	0	0	1	2	0	0	0	2	1		10.Reliability issue	0	0	0	0	0	0	1	3	0	0	0	1	1
11.ROI uncertainty	0	3	0	0	0	1	2	4	0	3	0	2	1		11.ROI uncertainty	0	3	1	0	0	1	1	3	0	3	0	2	0
12.Extreme environment issue	0	4	1	0	4	3	0	3	2	2	2	0	0		12.Extreme environment issue	0	4	0	0	4	2	0	3	1	2	3	0	1
13.Cold chain network	0	3	3	2	4	3	2	2	4	2	4	3	0		13.Cold chain network	0	4	2	2	3	3	3	2	3	3	3	4	0
Opinion 9															Opinion 10
	RC	HIC	LSW	DSP	TI	SC	CEC	AA	DIM	RI	ROI	EE	CCN			RC	HIC	LSW	DSP	TI	SC	CEC	AA	DIM	RI	ROI	EE	CCN
1.Regulatory Compliance	0	3	2	4	2	3	2	4	3	3	3	3	2		1.Regulatory Compliance	0	1	3	4	2	1	1	3	1	2	4	3	2
2.High implementation cost	0	0	0	2	0	0	1	2	1	3	4	1	0		2.High implementation cost	0	0	0	1	0	0	0	3	0	4	4	1	1
3.Lack of skilled workforce	0	2	0	0	2	4	1	3	3	4	2	1	2		3.Lack of skilled workforce	0	2	0	0	2	4	2	2	3	4	2	1	1
4.Data security and privacy	0	4	2	0	4	1	4	2	2	2	1	0	2		4.Data security and privacy	0	3	0	0	3	1	4	2	1	3	0	1	2
5.Technological infrastructure	0	3	3	2	0	3	1	1	4	3	2	4	2		5.Technological infrastructure	1	2	2	3	0	2	0	2	3	4	3	3	0
6.Scalability	0	4	1	2	1	0	2	4	4	4	2	2	1		6.Scalability	1	2	2	1	2	0	0	3	4	3	1	2	1
7.Cultural and ethical consideration	1	0	4	3	0	1	0	4	0	3	1	1	0		7.Cultural and ethical consideration	1	0	4	4	0	1	0	4	0	3	0	0	0
8.Acceptance and adoption	0	0	1	1	0	0	3	0	0	2	2	0	0		8.Acceptance and adoption	0	1	2	2	2	3	4	0	0	2	2	1	0
9.Data integration and management issue	0	4	2	3	4	4	0	2	0	2	1	0	2		9.Data integration and management issue	1	0	3	1	3	4	0	0	0	3	2	2	1
10.Reliability issue	0	0	0	0	0	0	0	2	0	0	1	2	0		10.Reliability issue	0	4	4	3	4	4	2	2	3	0	2	0	1
11.ROI uncertainty	0	4	2	0	1	2	1	3	0	2	0	2	1		11.ROI uncertainty	0	4	2	0	3	3	0	2	2	2	0	2	1
12.Extreme environment issue	0	4	0	0	3	1	1	2	1	2	3	0	0		12.Extreme environment issue	0	1	0	1	3	1	0	1	0	0	2	0	1
13.Cold chain network	0	4	3	2	4	4	3	2	3	2	4	4	0		13.Cold chain network	1	2	1	3	0	1	0	0	1	1	1	1	0
Opinion 11															Opinion 12
	RC	HIC	LSW	DSP	TI	SC	CEC	AA	DIM	RI	ROI	EE	CCN			RC	HIC	LSW	DSP	TI	SC	CEC	AA	DIM	RI	ROI	EE	CCN
1.Regulatory Compliance	0	3	3	3	2	2	3	4	3	2	4	3	1		1.Regulatory Compliance	0	3	1	4	3	2	1	3	2	3	4	2	2
2.High implementation cost	0	0	1	0	1	1	2	3	2	4	4	1	2		2.High implementation cost	0	0	2	1	0	1	0	3	0	3	3	0	2
3.Lack of skilled workforce	0	3	0	1	0	4	1	3	4	4	3	2	0		3.Lack of skilled workforce	0	2	0	0	0	3	3	2	4	4	2	1	2
4.Data security and privacy	1	3	1	0	2	1	3	1	1	2	0	1	2		4.Data security and privacy	0	4	1	0	2	3	4	1	3	4	1	0	3
5.Technological infrastructure	0	2	1	3	0	1	0	2	4	3	1	3	0		5.Technological infrastructure	0	1	1	3	0	1	2	1	3	2	3	3	0
6.Scalability	0	2	0	1	1	0	1	3	3	3	2	1	0		6.Scalability	0	4	0	2	2	0	0	3	3	4	2	2	2
7.Cultural and ethical consideration	0	0	3	4	0	0	0	3	0	4	1	0	0		7.Cultural and ethical consideration	0	2	2	3	1	1	0	4	1	3	2	1	2
8.Acceptance and adoption	0	0	2	1	0	0	3	0	0	2	0	0	0		8.Acceptance and adoption	0	1	2	1	2	1	1	0	0	3	1	0	0
9.Data integration and management issue	0	3	2	4	4	4	0	3	0	2	2	1	2		9.Data integration and management issue	0	3	1	2	3	2	0	2	0	4	3	1	2
10.Reliability issue	0	0	0	0	0	0	2	2	0	0	0	0	0		10.Reliability issue	0	0	0	0	0	1	0	3	0	0	0	2	0
11.ROI uncertainty	0	3	2	0	1	1	1	3	0	2	0	2	0		11.ROI uncertainty	0	4	1	0	1	2	2	4	0	2	0	2	0
12.Extreme environment issue	0	2	0	0	2	2	0	2	0	2	2	0	0		12.Extreme environment issue	0	2	2	0	3	3	0	3	1	3	2	0	0
13.Cold chain network	0	3	3	2	3	3	3	2	3	2	3	3	0		13.Cold chain network	0	3	2	2	4	4	3	2	2	1	3	2	0
Average Matrix															Average Matrix
	RC	HIC	LSW	DSP	TI	SC	CEC	AA	DIM	RI	ROI	EE	CCN			RC	HIC	LSW	DSP	TI	SC	CEC	AA	DIM	RI	ROI	EE	CCN	Sum
1.Regulatory Compliance	0	2.25	2.41667	3.75	2.58333	1.75	1.58333	3.41667	2	2.75	3.58333	2.5	1.75		RC	0	2.25	2.41667	3.75	2.58333	1.75	1.58333	3.41667	2	2.75	3.58333	2.5	1.75	30.3333
2.High implementation cost	0.166667	0	0.75	0.75	0.333333	0.25	0.333333	2.41667	0.416667	3.5	3.58333	0.333333	1		HIC	0.166667	0	0.75	0.75	0.333333	0.25	0.333333	2.41667	0.416667	3.5	3.58333	0.333333	1	13.8333
3.Lack of skilled workforce	0.166667	2.33333	0	0.166667	0.833333	3.5	1.75	2.83333	3.5	3.5	1.83333	1.08333	1.16667		LSW	0.166667	2.33333	0	0.166667	0.833333	3.5	1.75	2.83333	3.5	3.5	1.83333	1.08333	1.16667	22.6667
4.Data security and privacy	0.166667	3.5	1.91667	0	3	1.83333	3.58333	2.08333	2	2.58333	0.583333	0.166667	1.75		DSP	0.166667	3.5	1.91667	0	3	1.83333	3.58333	2.08333	2	2.58333	0.583333	0.166667	1.75	23.1667
5.Technological infrastructure	0.166667	2	1.25	2.83333	0	1.83333	0.416667	1.75	3.66667	3	2	3.08333	0.916667		TI	0.166667	2	1.25	2.83333	0	1.83333	0.416667	1.75	3.66667	3	2	3.08333	0.916667	22.9167
6.Scalability	0.166667	2.91667	1.08333	1.33333	1.83333	0	1	3.08333	3.16667	3.25	2	1.66667	0.666667		SC	0.166667	2.91667	1.08333	1.33333	1.83333	0	1	3.08333	3.16667	3.25	2	1.66667	0.666667	22.1667
7.Cultural and ethical consideration	1	0.416667	2.91667	3.33333	0.25	1	0	3.75	0.0833333	2.83333	0.916667	0.25	0.25		CEC	1	0.416667	2.91667	3.33333	0.25	1	0	3.75	0.0833333	2.83333	0.916667	0.25	0.25	17
8.Acceptance and adoption	0.333333	0.75	1.16667	1.25	0.416667	0.416667	2.25	0	0.0833333	2	1.16667	0.166667	0.0833333		AA	0.333333	0.75	1.16667	1.25	0.416667	0.416667	2.25	0	0.0833333	2	1.16667	0.166667	0.0833333	10.0833
9.Data integration and management issue	0.25	3	2.33333	3.16667	3.58333	3.25	0	1.75	0	2.83333	2.08333	1	1.5		DIM	0.25	3	2.33333	3.16667	3.58333	3.25	0	1.75	0	2.83333	2.08333	1	1.5	24.75
10.Reliability issue	0	0.333333	0.333333	0.25	0.333333	0.5	1	2.16667	0.25	0	0.333333	1.08333	0.25		RI	0	0.333333	0.333333	0.25	0.333333	0.5	1	2.16667	0.25	0	0.333333	1.08333	0.25	6.83333
11.ROI uncertainty	0	3.33333	1.25	0.0833333	0.666667	1.16667	1	3	0.166667	2.16667	0	2	0.75		ROI	0	3.33333	1.25	0.0833333	0.666667	1.16667	1	3	0.166667	2.16667	0	2	0.75	15.5833
12.Extreme environment issue	0	3.08333	0.666667	0.25	2.91667	2	0.0833333	2.5	0.75	1.91667	2.16667	0	0.333333		EE	0	3.08333	0.666667	0.25	2.91667	2	0.0833333	2.5	0.75	1.91667	2.16667	0	0.333333	16.6667
13.Cold chain network	0.0833333	3.25	1.91667	2.08333	3.08333	3	2.58333	1.75	2.83333	2	2.91667	2.91667	0		CCN	0.0833333	3.25	1.91667	2.08333	3.08333	3	2.58333	1.75	2.83333	2	2.91667	2.91667	0	28.4167
															Sum	2.5	27.1667	18	19.25	19.8333	20.5	15.5833	30.5	18.9167	32.3333	23.1667	16.25	10.4167
I=Identity Matrix															Normalised Direct Relation Matrix (D)
	B1	B2	B3	B4	B5	B6	B7	B8	B9	B10	B11	B12	B13			RC	HIC	LSW	DSP	TI	SC	CEC	AA	DIM	RI	ROI	EE	CCN
B1	1	0	0	0	0	0	0	0	0	0	0	0	0		1.RC	0	0.0695876	0.0747423	0.115979	0.0798969	0.0541237	0.0489691	0.10567	0.0618557	0.0850516	0.110825	0.0773196	0.0541237
B2	0	1	0	0	0	0	0	0	0	0	0	0	0		2.HIC	0.00515464	0	0.0231959	0.0231959	0.0103093	0.00773196	0.0103093	0.0747423	0.0128866	0.108247	0.110825	0.0103093	0.0309278
B3	0	0	1	0	0	0	0	0	0	0	0	0	0		3.LSW	0.00515464	0.072165	0	0.00515464	0.0257732	0.108247	0.0541237	0.0876289	0.108247	0.108247	0.056701	0.0335052	0.0360825
B4	0	0	0	1	0	0	0	0	0	0	0	0	0		4.DSP	0.00515464	0.108247	0.0592784	0	0.0927835	0.056701	0.110825	0.064433	0.0618557	0.0798969	0.0180412	0.00515464	0.0541237
B5	0	0	0	0	1	0	0	0	0	0	0	0	0		5.TI	0.00515464	0.0618557	0.0386598	0.0876289	0	0.056701	0.0128866	0.0541237	0.113402	0.0927835	0.0618557	0.0953608	0.0283505
B6	0	0	0	0	0	1	0	0	0	0	0	0	0		6.SC	0.00515464	0.0902062	0.0335052	0.0412371	0.056701	0	0.0309278	0.0953608	0.0979382	0.100515	0.0618557	0.0515464	0.0206186
B7	0	0	0	0	0	0	1	0	0	0	0	0	0		7.CEC	0.0309278	0.0128866	0.0902062	0.103093	0.00773196	0.0309278	0	0.115979	0.00257732	0.0876289	0.0283505	0.00773196	0.00773196
B8	0	0	0	0	0	0	0	1	0	0	0	0	0		8.AA	0.0103093	0.0231959	0.0360825	0.0386598	0.0128866	0.0128866	0.0695876	0	0.00257732	0.0618557	0.0360825	0.00515464	0.00257732
B9	0	0	0	0	0	0	0	0	1	0	0	0	0		9.DIM	0.00773196	0.0927835	0.072165	0.0979382	0.110825	0.100515	0	0.0541237	0	0.0876289	0.064433	0.0309278	0.0463918
B10	0	0	0	0	0	0	0	0	0	1	0	0	0		10.RI	0	0.0103093	0.0103093	0.00773196	0.0103093	0.0154639	0.0309278	0.0670103	0.00773196	0	0.0103093	0.0335052	0.00773196
B11	0	0	0	0	0	0	0	0	0	0	1	0	0		11.ROI	0	0.103093	0.0386598	0.00257732	0.0206186	0.0360825	0.0309278	0.0927835	0.00515464	0.0670103	0	0.0618557	0.0231959
B12	0	0	0	0	0	0	0	0	0	0	0	1	0		12.EE	0	0.0953608	0.0206186	0.00773196	0.0902062	0.0618557	0.00257732	0.0773196	0.0231959	0.0592784	0.0670103	0	0.0103093
B13	0	0	0	0	0	0	0	0	0	0	0	0	1		13.CCN	0.00257732	0.100515	0.0592784	0.064433	0.0953608	0.0927835	0.0798969	0.0541237	0.0876289	0.0618557	0.0902062	0.0902062	0
I-D Matrix															Inverse I-D Matrix
	RC	HIC	LSW	DSP	TI	SC	CEC	AA	DIM	RI	ROI	EE	CCN			RC	HIC	LSW	DSP	TI	SC	CEC	AA	DIM	RI	ROI	EE	CCN
1.RC	1	-0.0695876	-0.0747423	-0.115979	-0.0798969	-0.0541237	-0.0489691	-0.10567	-0.0618557	-0.0850516	-0.110825	-0.0773196	-0.0541237		1.RC	1.01209	0.19292	0.152129	0.188936	0.161612	0.143299	0.12623	0.243239	0.141606	0.235147	0.207138	0.14546	0.100291
2.HIC	-0.00515464	1	-0.0231959	-0.0231959	-0.0103093	-0.00773196	-0.0103093	-0.0747423	-0.0128866	-0.108247	-0.110825	-0.0103093	-0.0309278		2.HIC	0.00944825	1.04798	0.0530083	0.0490237	0.0387868	0.0407364	0.0436481	0.130011	0.0387199	0.161709	0.143001	0.0400591	0.0468778
3.LSW	-0.00515464	-0.072165	1	-0.00515464	-0.0257732	-0.108247	-0.0541237	-0.0876289	-0.108247	-0.108247	-0.056701	-0.0335052	-0.0360825		3.LSW	0.0143688	0.155131	1.05767	0.065232	0.084964	0.165803	0.102238	0.187231	0.158172	0.214398	0.129126	0.0830142	0.0672166
4.DSP	-0.00515464	-0.108247	-0.0592784	1	-0.0927835	-0.056701	-0.110825	-0.064433	-0.0618557	-0.0798969	-0.0180412	-0.00515464	-0.0541237		4.DSP	0.016447	0.189786	0.120676	1.06815	0.147333	0.122348	0.161616	0.172076	0.123229	0.197454	0.0983041	0.0596672	0.0874578
5.TI	-0.00515464	-0.0618557	-0.0386598	-0.0876289	1	-0.056701	-0.0128866	-0.0541237	-0.113402	-0.0927835	-0.0618557	-0.0953608	-0.0283505		5.TI	0.0133958	0.157119	0.0966992	0.141389	1.07049	0.125019	0.0679301	0.158441	0.167542	0.203863	0.136814	0.142793	0.0645806
6.SC	-0.00515464	-0.0902062	-0.0335052	-0.0412371	-0.056701	1	-0.0309278	-0.0953608	-0.0979382	-0.100515	-0.0618557	-0.0515464	-0.0206186		6.SC	0.0135285	0.169254	0.0872211	0.095269	0.111799	1.06146	0.0798614	0.18838	0.144805	0.202759	0.131257	0.0973191	0.0527621
7.CEC	-0.0309278	-0.0128866	-0.0902062	-0.103093	-0.00773196	-0.0309278	1	-0.115979	-0.00257732	-0.0876289	-0.0283505	-0.00773196	-0.00773196		7.CEC	0.0373754	0.0767784	0.130146	0.138894	0.0507056	0.0783878	1.05164	0.188327	0.0482478	0.167084	0.0778291	0.0417117	0.0340469
8.AA	-0.0103093	-0.0231959	-0.0360825	-0.0386598	-0.0128866	-0.0128866	-0.0695876	1	-0.00257732	-0.0618557	-0.0360825	-0.00515464	-0.00257732		8.AA	0.0152887	0.0581182	0.0622963	0.0632811	0.0351634	0.0398757	0.0932667	1.04963	0.0264826	0.108975	0.0640892	0.0257361	0.0173663
9.DIM	-0.00773196	-0.0927835	-0.072165	-0.0979382	-0.110825	-0.100515	0	-0.0541237	1	-0.0876289	-0.064433	-0.0309278	-0.0463918		9.DIM	0.0165534	0.193323	0.132	0.156327	0.174636	0.170163	0.0648216	0.169172	1.0766	0.213625	0.148324	0.0926401	0.0854883
10.RI	0	-0.0103093	-0.0103093	-0.00773196	-0.0103093	-0.0154639	-0.0309278	-0.0670103	-0.00773196	1	-0.0103093	-0.0335052	-0.00773196		10.RI	0.00339546	0.0341766	0.0276399	0.0251198	0.0264643	0.0326477	0.0470075	0.0945965	0.0223429	1.03241	0.0311382	0.0453648	0.0158374
11.ROI	0	-0.103093	-0.0386598	-0.00257732	-0.0206186	-0.0360825	-0.0309278	-0.0927835	-0.00515464	-0.0670103	1	-0.0618557	-0.0231959		11.ROI	0.00591819	0.149321	0.0707891	0.0354432	0.0528797	0.0712577	0.0634887	0.155035	0.0378384	0.135925	1.05046	0.0889898	0.0413601
12.EE	0	-0.0953608	-0.0206186	-0.00773196	-0.0902062	-0.0618557	-0.00257732	-0.0773196	-0.0231959	-0.0592784	-0.0670103	1	-0.0103093		12.EE	0.0057797	0.152653	0.0578721	0.047086	0.123836	0.100915	0.038517	0.147037	0.0646438	0.138554	0.120254	1.03937	0.0335138
13.CCN	-0.00257732	-0.100515	-0.0592784	-0.064433	-0.0953608	-0.0927835	-0.0798969	-0.0541237	-0.0876289	-0.0618557	-0.0902062	-0.0902062	1		13.CCN	0.0145318	0.213521	0.132159	0.137647	0.170136	0.173467	0.141935	0.18825	0.161242	0.207133	0.184338	0.153248	1.04453
Total Relation Matrix {T=D(1-D)^-1}																Degree of influences
	RC	HIC	LSW	DSP	TI	SC	CEC	AA	DIM	RI	ROI	EE	CCN	Ri						(Ri) Row Total	(Ci) Column Total	Ri +Ci	Ri-Ci	Identify
1.RC	0.0120892	0.19292	0.152129	0.188936	0.161612	0.143299	0.12623	0.243239	0.141606	0.235147	0.207138	0.14546	0.100291	2.0501		1.Regulatory Compliance	1.Regularity Compliance	1.Regularity Compliance	1.Regularity Compliance	2.0501	0.17812	2.22822	1.87198	Cause
2.HIC	0.00944825	0.0479757	0.0530083	0.0490237	0.0387868	0.0407364	0.0436481	0.130011	0.0387199	0.161709	0.143001	0.0400591	0.0468778	0.843006		2.High implementation cost	2.High implementation cost	2.High implementation cost	2.High implementation cost	0.843006	1.79008	2.63308	-0.947071	Effect
3.LSW	0.0143688	0.155131	0.0576702	0.065232	0.084964	0.165803	0.102238	0.187231	0.158172	0.214398	0.129126	0.0830142	0.0672166	1.48456		3.Lack of skilled workforce	3.Lack of skilled workforce	3.Lack of skilled workforce	3.Lack of skilled workforce	1.48456	1.18031	2.66487	0.304258	Cause
4.DSP	0.016447	0.189786	0.120676	0.0681469	0.147333	0.122348	0.161616	0.172076	0.123229	0.197454	0.0983041	0.0596672	0.0874578	1.56454		4.Data security and privacy	4.Data security and privacy	4.Data security and privacy	4.Data security and privacy	1.56454	1.21179	2.77633	0.352745	Cause
5.TI	0.0133958	0.157119	0.0966992	0.141389	0.0704862	0.125019	0.0679301	0.158441	0.167542	0.203863	0.136814	0.142793	0.0645806	1.54607		5.Technological infrastructure	5.Technological complexity	5.Technological complexity	5.Technological complexity	1.54607	1.2488	2.79487	0.297269	Cause
6.SC	0.0135285	0.169254	0.0872211	0.095269	0.111799	0.0614627	0.0798614	0.18838	0.144805	0.202759	0.131257	0.0973191	0.0527621	1.43568		6.Scalability	6.Scalability	6.Scalability	6.Scalability	1.43568	1.32538	2.76106	0.110297	Cause
7.CEC	0.0373754	0.0767784	0.130146	0.138894	0.0507056	0.0783878	0.0516441	0.188327	0.0482478	0.167084	0.0778291	0.0417117	0.0340469	1.12118		7.Cultural and ethical consideration	7.Cultural and ethical consideration	7.Cultural and ethical consideration	7.Cultural and ethical consideration	1.12118	1.0822	2.20338	0.0389745	Cause
8.AA	0.0152887	0.0581182	0.0622963	0.0632811	0.0351634	0.0398757	0.0932667	0.0496306	0.0264826	0.108975	0.0640892	0.0257361	0.0173663	0.65957		8.Acceptance and adoption	8.Acceptance and adoption	8.Acceptance and adoption	8.Acceptance and adoption	0.65957	2.07143	2.731	-1.41186	Effect
9.DIM	0.0165534	0.193323	0.132	0.156327	0.174636	0.170163	0.0648216	0.169172	0.0766025	0.213625	0.148324	0.0926401	0.0854883	1.69367		9.Data integration and management issue	9.Data integration and management issue	9.Data integration and management issue	9.Data integration and management issue	1.69367	1.21147	2.90515	0.482202	Cause
10.RI	0.00339546	0.0341766	0.0276399	0.0251198	0.0264643	0.0326477	0.0470075	0.0945965	0.0223429	0.0324081	0.0311382	0.0453648	0.0158374	0.438139		10.Reliability issue	10.Reliability issue	10.Reliability issue	10.Reliability issue	0.438139	2.21903	2.65717	-1.78089	Effect
11.ROI	0.00591819	0.149321	0.0707891	0.0354432	0.0528797	0.0712577	0.0634887	0.155035	0.0378384	0.135925	0.0504637	0.0889898	0.0413601	0.958709		11.ROI uncertainty	11.ROI uncertainty	11.ROI uncertainty	11.ROI uncertainty	0.958709	1.52208	2.48078	-0.563367	Effect
12.EE	0.0057797	0.152653	0.0578721	0.047086	0.123836	0.100915	0.038517	0.147037	0.0646438	0.138554	0.120254	0.0393722	0.0335138	1.07004		12.Extreme environment issue	12.Extreme environment issue	12.Extreme environment issue	12.Extreme environment issue	1.07004	1.05538	2.12541	0.0146597	Cause
13.CCN	0.0145318	0.213521	0.132159	0.137647	0.170136	0.173467	0.141935	0.18825	0.161242	0.207133	0.184338	0.153248	0.0445291	1.92214		13.Cold chain network	13.Cold chain network	13.Cold chain network	13.Cold chain network	1.92214	0.691328	2.61346	1.23081	Cause
Ci	0.17812	1.79008	1.18031	1.21179	1.2488	1.32538	1.0822	2.07143	1.21147	2.21903	1.52208	1.05538	0.691328
Average of Total Relation Matrix				0.0993337

## Sheet: Diagraph
	Degree of influences
					(Ri) Row Total	(Ci) Column Total	Ri +Ci	Ri-Ci	Identify
RC	1.Regulatory Compliance	1.Regularity Compliance	1.Regularity Compliance	1.Regularity Compliance	2.0501	0.17812	2.22822	1.87198	Cause
HIC	2.High implementation cost	2.High implementation cost	2.High implementation cost	2.High implementation cost	0.843006	1.79008	2.63308	-0.947071	Effect
LSW	3.Lack of skilled workforce	3.Lack of skilled workforce	3.Lack of skilled workforce	3.Lack of skilled workforce	1.48456	1.18031	2.66487	0.304258	Cause
DSP	4.Data security and privacy	4.Data security and privacy	4.Data security and privacy	4.Data security and privacy	1.56454	1.21179	2.77633	0.352745	Cause
TI	5.Technological infrastructure	5.Technological complexity	5.Technological complexity	5.Technological complexity	1.54607	1.2488	2.79487	0.297269	Cause
SC	6.Scalability	6.Scalability	6.Scalability	6.Scalability	1.43568	1.32538	2.76106	0.110297	Cause
CEC	7.Cultural and ethical consideration	7.Cultural and ethical consideration	7.Cultural and ethical consideration	7.Cultural and ethical consideration	1.12118	1.0822	2.20338	0.0389745	Cause
AA	8.Acceptance and adoption	8.Acceptance and adoption	8.Acceptance and adoption	8.Acceptance and adoption	0.65957	2.07143	2.731	-1.41186	Effect
DIM	9.Data integration and management issue	9.Data integration and management issue	9.Data integration and management issue	9.Data integration and management issue	1.69367	1.21147	2.90515	0.482202	Cause
RI	10.Reliability issue	10.Reliability issue	10.Reliability issue	10.Reliability issue	0.438139	2.21903	2.65717	-1.78089	Effect
ROI	11.ROI uncertainty				0.958709	1.52208	2.48078	-0.563367	Effect
EE	12.Extreme environment issue	12.Extreme environment issue	12.Extreme environment issue	12.Extreme environment issue	1.07004	1.05538	2.12541	0.0146597	Cause
CCN	13.Cold chain network				1.92214	0.691328	2.61346	1.23081	Cause

## Sheet: ISM
	Structural Self-Interaction Matrix																			Sl no.-Abbreviation-Full form of abbreviation
	Sl	Barriers			1	2	3	4	5	6	7	8	9	10	11	12	13			1-RC-Regulatory Compliance
	1	Regulatory Compliance				V	V	V	V	V	V	V	V	V	V	V	V			2-HIC-High implementation cost
	2	High implementation cost					A	A	A	A	O	V	A	V	X	A	A			3-LSW-Lack of skilled workforce
	3	Lack of skilled workforce						A	A	V	X	V	X	V	V	O	A			4-DSP-Data security and privacy
	4	Data security and privacy							X	X	X	V	X	V	V	O	A			5-TI-Technological infrastructure
	5	Technological infrastructure								X	O	V	X	V	V	X	A			6-SC-Scalability challenges
	6	Scalability challenges									O	V	X	V	V	X	A			7-CEC-Cultural and ethical consideration
	7	Cultural and ethical consideration										V	O	V	O	O	A			8-AA-Acceptance and adoption
	8	Acceptance and adoption											A	X	A	A	A			9-DIM-Data integration and management issue
	9	Data Integration and management issue												V	V	X	A			10-RI-Reliability issue
	10	Reliability issue													A	A	A			11-ROI-ROI uncertainty
	11	ROI uncertainty														A	A			12-EE-Extreme environment issue
	12	Extreme environment issue															A			13-CCN-Cold chain network
	13	Cold chain network
	Initaial Reachability Matrix
	Variables			1	2	3	4	5	6	7	8	9	10	11	12	13	Driving Power
	1.Regulatory Compliance			1	1	1	1	1	1	1	1	1	1	1	1	1	13
	2.High implementation cost			0	1	0	0	0	0	0	1	0	1	1	0	0	4
	3.Lack of skilled workforce			0	1	1	0	0	1	1	1	1	1	1	0	0	8
	4.Data security and privacy			0	1	1	1	1	1	1	1	1	1	1	0	0	10
	5.Technological infrastructure			0	1	1	1	1	1	0	1	1	1	1	1	0	10
	6.Scalability challenges			0	1	0	1	1	1	0	1	1	1	1	1	0	9
	7.Cultural and ethical consideration			0	0	1	1	0	0	1	1	0	1	0	0	0	5
	8.Acceptance and adoption			0	0	0	0	0	0	0	1	0	1	0	0	0	2
	9.Data integration and management issue			0	1	1	1	1	1	0	1	1	1	1	1	0	10
	10.Reliability issue			0	0	0	0	0	0	0	1	0	1	0	0	0	2
	11.ROI uncertainty			0	1	0	0	0	0	0	1	0	1	1	0	0	4
	12.Extreme environment issue			0	1	0	0	1	1	0	1	1	1	1	1	0	8
	13.Cold chain network			0	1	1	1	1	1	1	1	1	1	1	1	1	12
	Dependence Power			1	10	7	7	7	8	5	13	8	13	10	6	2
	Final Reachability Matrix(FRM)
	Barriers		RC	HIC	LSW	DSP	TC	SC	CEC	AA	DIM	RI	ROI	EE	CCN	Driving Power
	RC		1	1	1	1	1	1	1	1	1	1	1	1	1	13
	HIC		0	1	0	0	0	0	0	1	0	1	1	0	0	4
	LSW		0	1	1	1*	1*	1	1	1	1	1	1	1*	0	11
	DSP		0	1	1	1	1	1	1	1	1	1	1	1*	0	11
	TC		0	1	1	1	1	1	1*	1	1	1	1	1	0	11
	SC		0	1	1*	1	1	1	1*	1	1	1	1	1	0	11
	CEC		0	1*	1	1	1*	1*	1	1	1*	1	1*	1*	0	11
	AA		0	0	0	0	0	0	0	1	0	1	0	0	0	2
	DIM		0	1	1	1	1	1	1*	1	1	1	1	1	0	11
	RI		0	0	0	0	0	0	0	1	0	1	0	0	0	2
	ROI		0	1	0	0	0	0	0	1	0	1	1	0	0	4
	EE		0	1	1*	1*	1	1	1*	1	1	1	1	1	0	11
	CCN		0	1	1	1	1	1	1	1	1	1	1	1	1	12
	Dependence Power		1	11	9	9	9	9	9	13	9	13	11	9	2
	Conical Matrix(CM)
	Variables	8	10	2	11	3	4	5	6	7	9	12	13	1	Driving Power	Level
	8	1	1	0	0	0	0	0	0	0	0	0	0	0	2	1
	10	1	1	0	0	0	0	0	0	0	0	0	0	0	2	1
	2	1	1	1	1	0	0	0	0	0	0	0	0	0	4	2
	11	1	1	1	1	0	0	0	0	0	0	0	0	0	4	2
	3	1	1	1	1	1	1*	1*	1	1	1	1*	0	0	11	3
	4	1	1	1	1	1	1	1	1	1	1	1*	0	0	11	3
	5	1	1	1	1	1	1	1	1	1*	1	1	0	0	11	3
	6	1	1	1	1	1*	1	1	1	1*	1	1	0	0	11	3
	7	1	1	1*	1*	1	1	1*	1*	1	1*	1*	0	0	11	3
	9	1	1	1	1	1	1	1	1	1*	1	1	0	0	11	3
	12	1	1	1	1	1*	1*	1	1	1*	1	1	0	0	11	3
	13	1	1	1	1	1	1	1	1	1	1	1	1	0	12	4
	1	1	1	1	1	1	1	1	1	1	1	1	1	1	13	5
	Dependence Power	13	13	11	11	9	9	9	9	9	9	9	2	1
	Level	1	1	2	2	3	3	3	3	3	3	3	4	5

## Sheet: Level Partitioning
	Level Partitioning Iterations 1
	Elements(Mi)	Reachability Set R(Mi)			Antecedent Set A(Ni)			Intersection Set R(Mi)∩A(Ni)			Level
	1	1, 2, 3, 4, 5, 6, 7, 8, 9, 10, 11, 12, 13,			1,			1,
	2	2, 8, 10, 11,			1, 2, 3, 4, 5, 6, 7, 9, 11, 12, 13,			2, 11,
	3	2, 3, 4, 5, 6, 7, 8, 9, 10, 11, 12,			1, 3, 4, 5, 6, 7, 9, 12, 13,			3, 4, 5, 6, 7, 9, 12,
	4	2, 3, 4, 5, 6, 7, 8, 9, 10, 11, 12,			1, 3, 4, 5, 6, 7, 9, 12, 13,			3, 4, 5, 6, 7, 9, 12,
	5	2, 3, 4, 5, 6, 7, 8, 9, 10, 11, 12,			1, 3, 4, 5, 6, 7, 9, 12, 13,			3, 4, 5, 6, 7, 9, 12,
	6	2, 3, 4, 5, 6, 7, 8, 9, 10, 11, 12,			1, 3, 4, 5, 6, 7, 9, 12, 13,			3, 4, 5, 6, 7, 9, 12,
	7	2, 3, 4, 5, 6, 7, 8, 9, 10, 11, 12,			1, 3, 4, 5, 6, 7, 9, 12, 13,			3, 4, 5, 6, 7, 9, 12,
	8	8, 10,			1, 2, 3, 4, 5, 6, 7, 8, 9, 10, 11, 12, 13,			8, 10,			1
	9	2, 3, 4, 5, 6, 7, 8, 9, 10, 11, 12,			1, 3, 4, 5, 6, 7, 9, 12, 13,			3, 4, 5, 6, 7, 9, 12,
	10	8, 10,			1, 2, 3, 4, 5, 6, 7, 8, 9, 10, 11, 12, 13,			8, 10,			1
	11	2, 8, 10, 11,			1, 2, 3, 4, 5, 6, 7, 9, 11, 12, 13,			2, 11,
	12	2, 3, 4, 5, 6, 7, 8, 9, 10, 11, 12,			1, 3, 4, 5, 6, 7, 9, 12, 13,			3, 4, 5, 6, 7, 9, 12,
	13	2, 3, 4, 5, 6, 7, 8, 9, 10, 11, 12, 13,			1, 13,			13,
	Level Partitioning Iterations 2
	Elements(Mi)	Reachability Set R(Mi)			Antecedent Set A(Ni)			Intersection Set R(Mi)∩A(Ni)			Level
	1	1, 2, 3, 4, 5, 6, 7, 9, 11, 12, 13,			1,			1,
	2	2, 11,			1, 2, 3, 4, 5, 6, 7, 9, 11, 12, 13,			2, 11,			2
	3	2, 3, 4, 5, 6, 7, 9, 11, 12,			1, 3, 4, 5, 6, 7, 9, 12, 13,			3, 4, 5, 6, 7, 9, 12,
	4	2, 3, 4, 5, 6, 7, 9, 11, 12,			1, 3, 4, 5, 6, 7, 9, 12, 13,			3, 4, 5, 6, 7, 9, 12,
	5	2, 3, 4, 5, 6, 7, 9, 11, 12,			1, 3, 4, 5, 6, 7, 9, 12, 13,			3, 4, 5, 6, 7, 9, 12,
	6	2, 3, 4, 5, 6, 7, 9, 11, 12,			1, 3, 4, 5, 6, 7, 9, 12, 13,			3, 4, 5, 6, 7, 9, 12,
	7	2, 3, 4, 5, 6, 7, 9, 11, 12,			1, 3, 4, 5, 6, 7, 9, 12, 13,			3, 4, 5, 6, 7, 9, 12,
	8				1, 2, 3, 4, 5, 6, 7, 9, 11, 12, 13,						1
	9	2, 3, 4, 5, 6, 7, 9, 11, 12,			1, 3, 4, 5, 6, 7, 9, 12, 13,			3, 4, 5, 6, 7, 9, 12,
	10				1, 2, 3, 4, 5, 6, 7, 9, 11, 12, 13,						1
	11	2, 11,			1, 2, 3, 4, 5, 6, 7, 9, 11, 12, 13,			2, 11,			2
	12	2, 3, 4, 5, 6, 7, 9, 11, 12,			1, 3, 4, 5, 6, 7, 9, 12, 13,			3, 4, 5, 6, 7, 9, 12,
	13	2, 3, 4, 5, 6, 7, 9, 11, 12, 13,			1, 13,			13,
	Level Partitioning Iterations 3
	Elements(Mi)	Reachability Set R(Mi)			Antecedent Set A(Ni)			Intersection Set R(Mi)∩A(Ni)			Level
	1	1, 3, 4, 5, 6, 7, 9, 12, 13,			1,			1,
	2				1, 3, 4, 5, 6, 7, 9, 12, 13,						2
	3	3, 4, 5, 6, 7, 9, 12,			1, 3, 4, 5, 6, 7, 9, 12, 13,			3, 4, 5, 6, 7, 9, 12,			3
	4	3, 4, 5, 6, 7, 9, 12,			1, 3, 4, 5, 6, 7, 9, 12, 13,			3, 4, 5, 6, 7, 9, 12,			3
	5	3, 4, 5, 6, 7, 9, 12,			1, 3, 4, 5, 6, 7, 9, 12, 13,			3, 4, 5, 6, 7, 9, 12,			3
	6	3, 4, 5, 6, 7, 9, 12,			1, 3, 4, 5, 6, 7, 9, 12, 13,			3, 4, 5, 6, 7, 9, 12,			3
	7	3, 4, 5, 6, 7, 9, 12,			1, 3, 4, 5, 6, 7, 9, 12, 13,			3, 4, 5, 6, 7, 9, 12,			3
	8				1, 3, 4, 5, 6, 7, 9, 12, 13,						1
	9	3, 4, 5, 6, 7, 9, 12,			1, 3, 4, 5, 6, 7, 9, 12, 13,			3, 4, 5, 6, 7, 9, 12,			3
	10				1, 3, 4, 5, 6, 7, 9, 12, 13,						1
	11				1, 3, 4, 5, 6, 7, 9, 12, 13,						2
	12	3, 4, 5, 6, 7, 9, 12,			1, 3, 4, 5, 6, 7, 9, 12, 13,			3, 4, 5, 6, 7, 9, 12,			3
	13	3, 4, 5, 6, 7, 9, 12, 13,			1, 13,			13,
	Level Partitioning Iterations 4
	Elements(Mi)	Reachability Set R(Mi)			Antecedent Set A(Ni)			Intersection Set R(Mi)∩A(Ni)			Level
	1	1, 13,			1,			1,
	2				1, 13,						2
	3				1, 13,						3
	4				1, 13,						3
	5				1, 13,						3
	6				1, 13,						3
	7				1, 13,						3
	8				1, 13,						1
	9				1, 13,						3
	10				1, 13,						1
	11				1, 13,						2
	12				1, 13,						3
	13	13,			1, 13,			13,			4
	Level Partitioning Iterations 5
	Elements (Mi)	Reachability Set R(Mi)			Antecedent Set A(Ni)			Intersection Set R(Mi)∩A(Ni)			Level
	1	1,			1,			1,			5
	2				1,						2
	3				1,						3
	4				1,						3
	5				1,						3
	6				1,						3
	7				1,						3
	8				1,						1
	9				1,						3
	10				1,						1
	11				1,						2
	12				1,						3
	13				1,						4
	Final Level Partitioning
	Elements(Mi)	Reachability Set R(Mi)			Antecedent Set A(Ni)			Intersection Set R(Mi)∩A(Ni)			Level
	1	1,			1,			1,			5
	2	2, 11,			1, 2, 3, 4, 5, 6, 7, 9, 11, 12, 13,			2, 11,			2
	3	3, 4, 5, 6, 7, 9, 12,			1, 3, 4, 5, 6, 7, 9, 12, 13,			3, 4, 5, 6, 7, 9, 12,			3
	4	3, 4, 5, 6, 7, 9, 12,			1, 3, 4, 5, 6, 7, 9, 12, 13,			3, 4, 5, 6, 7, 9, 12,			3
	5	3, 4, 5, 6, 7, 9, 12,			1, 3, 4, 5, 6, 7, 9, 12, 13,			3, 4, 5, 6, 7, 9, 12,			3
	6	3, 4, 5, 6, 7, 9, 12,			1, 3, 4, 5, 6, 7, 9, 12, 13,			3, 4, 5, 6, 7, 9, 12,			3
	7	3, 4, 5, 6, 7, 9, 12,			1, 3, 4, 5, 6, 7, 9, 12, 13,			3, 4, 5, 6, 7, 9, 12,			3
	8	8, 10,			1, 2, 3, 4, 5, 6, 7, 8, 9, 10, 11, 12, 13,			8, 10,			1
	9	3, 4, 5, 6, 7, 9, 12,			1, 3, 4, 5, 6, 7, 9, 12, 13,			3, 4, 5, 6, 7, 9, 12,			3
	10	8, 10,			1, 2, 3, 4, 5, 6, 7, 8, 9, 10, 11, 12, 13,			8, 10,			1
	11	2, 11,			1, 2, 3, 4, 5, 6, 7, 9, 11, 12, 13,			2, 11,			2
	12	3, 4, 5, 6, 7, 9, 12,			1, 3, 4, 5, 6, 7, 9, 12, 13,			3, 4, 5, 6, 7, 9, 12,			3
	13	13,			1, 13,			13,			4

## Sheet: MICMAC
Dependence Power	Driving Power	Variables
13	2	AA
13	2	RI
11	4	HIC
11	4	ROI
9	11	LSW
9	11	DSP
9	11	TI
9	11	SC
9	11	CEC
9	11	DIM
9	11	EE
2	12	CCN
1	13	RC
